# Supplementary material for: Neuraminidase 1 secondary deficiency contributes to CNS pathology in neurological mucopolysaccharidoses via brain protein hypersialylation
Source: J Clin Invest. 2025 Jun 17;135(16):e177430. doi: 10.1172/JCI177430 (PMC12352893; doi:10.1172/JCI177430)
Supplement: Supporting data values [file jci-135-177430-s124.xlsx]

## Sheet: Figure 1A
MPS I Ctl	MPS I	MPS II Ctl	MPS II	MPS IIIA Ctl	MPS IIIA (1)	MPS IIIA (2)	MPS IIIC Ctl	MPS IIIC	MPS IIID Ctl	MPS IIID (1)	MPS IIID (2)
25.315	86.8159	16.718	18.6433	28.6322	102.567	53.7919	19.7996	76.0624	21.7468	30.4574	21.6216
22.2222	87.2619	17.2196	26.1745	31.5908	118.528	45.7398	18.3854	70.1926	17.4432	36.8492	32.4127
19.8167	73.1395	15.6314	16.6002	27.0436	112.463	57.327	16.594	78.9972	22.6193	29.5367	26.6606

## Sheet: Figure 1B
MPS I Ctl	MPS I	MPS II Ctl	MPS II	MPS IIIA Ctl	MPS IIIA (1)	MPS IIIA (2)	MPS IIIC Ctl	MPS IIIC	MPS IIID Ctl	MPS IIID (1)	MPS IIID (2)
4.19683	2.93612	2.99599	2.84656	3.85315	1.98573	2.48444	3.84546	3.18046	6.78724	4.05404	2.85903
5.51348	2.71862	2.98477	2.1245	3.24728	2.05152	2.65172	3.84546	3.51389	6.83572	3.81756	2.71147
6.48444	2.67351	3.12333	2.71068	3.34199	2.02946	1.77632	3.45736	2.9874	4.69394	4.00253	3.11143

## Sheet: Figure 1C
MPS I Ctl	MPS I	MPS II Ctl	MPS II	MPS IIIA Ctl	MPS IIIA (1)	MPS IIIA (2)	MPS IIIC Ctl	MPS IIIC	MPS IIID Ctl	MPS IIID (1)	MPS IIID (2)
2.43581	0.314152	1.61582	0.981691	1.33846	0.176475	0.296292	1.52401	0.512977	1.32982	0.608107	0.387353
2.33706	0.302069	1.52605	0.659783	1.21678	0.573542	0.527483	1.54173	0.461679	1.45911	0.760133	0.387353
2.1796	0.35531	1.48944	0.87752	1.40716	0.44966	0.853086	1.45643	0.3999	2.32706	0.98724	0.435678
				1.3395					2.26241

## Sheet: Figure 1D
	WT					Hgsnat-Geo					HgsnatP304L
Brain	1.50041	1.57151	1.57216	1.55665	1.43359	0.776765	0.747458	0.781535	0.759935	0.925781	0.754996	0.745135	0.761458	0.633002	0.850996
Liver	1.52669	1.25282	1.14648	1.29711	1.28485	0.88377	0.661754	0.726051	0.465986	0.788815	0.609532	0.455681	0.700581	0.573667	0.66385
Spleen	0.849242	1.40555	1.22972	1.52747	0.898876	0.983985	0.806296	0.807763	0.71536	0.787666	1.00267	0.870729	1.17445	0.841359	1.03951
Lungs	0.974179	0.965844	1.19704	0.799718	1.17728	0.482363	0.684473	0.541213	0.457899	0.68671	0.940863	0.679926	0.564229	0.69878	0.475179
Kidney	3.47058	5.59095	7.85212	5.43178	6.55472	4.63521	4.66513	4.95551	4.8537	5.8714	4.12901	3.54292	6.12319	4.28694	5.08324

## Sheet: Figure 1E
	WT					Hgsnat-Geo					HgsnatP304L
Brain	0.844572	0.823427	0.782191	0.997697	0.637987	0.277701	0.348814	0.192471	0.265977	0.66256	0.202988	0.318609	0.176716	0.27895	0.23596
Liver	1.09164	1.04109	0.612814	1.15467	0.853223	0.316823	0.30551	0.270688	0.438027	0.54231	0.203177	0.197387	0.203488	0.152516	0.354483
Spleen	0.186899	0.241109	0.29462	0.412209	0.150983	0.128195	0.158942	0.079396	0.17884	0.086411	0.137032	0.421508	0.283613	0.186969	0.294073
Lungs	0.524061	0.689889	0.561744	0.666432	0.501859	0.141826	0.219469	0.131221	0.129784	0.251832	0.371427	0.176161	0.201581	0.10619	0.105548
Kidney	2.94983	5.04832	6.708	4.53532	5.55	4.04709	4.24559	4.22696	3.76066	5.24906	3.31861	3.51763	5.49047	4.44432	4.32168

## Sheet: Figure 1F
MPS I Ctl	MPS I	MPS II Ctl	MPS II	MPS IIIA Ctl	MPS IIIA	MPS IIIB Ctl	MPS IIIB	MPS IIIC Ctl	MPS IIIC (HgsnatP304L)	MPS IIIC (Hgsnat-Geo)	Tay-Sachs Ctl	Tay-Sachs	MLD Ctl	MLD	NPC1 Ctl	NPC1	ML IV Ctl	ML IV	MPS IVA Ctl	MPS IVA
1.30785	1.09643	1.35636	0.813812	1.51249	0.911684	1.19165	0.886794	1.50041	0.754996	0.776765	1.62647	1.39031	1.86061	1.77427	1.28385	1.99852	1.55456	2.74138	1.64217	1.4377
1.50622	0.995618	1.47051	0.886389	1.53018	1.06028	1.28766	0.738958	1.57216	0.761458	0.781535	1.47086	1.45571	2.16064	1.85835	1.34043	1.90667	1.62467	2.40533	1.9743	1.62513
1.26718	0.763212	1.52675	0.75319	1.518	0.9583	1.31692	0.698531	1.43359	0.850996	0.925781	1.71218	1.65914	2.05344	2.12439	1.31912	2.01433	1.73444	2.66736	1.87261	1.4367
1.39506				1.33254		1.38329		1.57151	0.745135	0.747458
								1.55665	0.633002	0.759935

## Sheet: Figure 1G
MPS I Ctl	MPS I	MPS II Ctl	MPS II	MPS IIIA Ctl	MPS IIIA	MPS IIIB Ctl	MPS IIIB	MPS IIIC Ctl	MPS IIIC (HgsnatP304L)	MPS IIIC (Hgsnat-Geo)	Tay-Sachs Ctl	Tay-Sachs	MLD Ctl	MLD	NPC1 Ctl	NPC1	ML IV Ctl	ML IV	MPS IVA Ctl	MPS IVA
0.434585	0.340273	0.670427	0.236132	0.658002	0.190303	0.424763	0.276653	0.844572	0.202988	0.277701	0.610324	0.448129	1.07851	1.18026	0.571699	1.20452	0.797638	1.80552	0.753597	0.508455
0.483129	0.298204	0.653982	0.252054	0.688129	0.174419	0.419592	0.15034	0.782191	0.176716	0.192471	0.557063	0.523019	1.49013	1.27774	0.570194	0.98501	0.743372	1.64661	0.768408	0.582052
0.516678	0.367439	0.761877	0.26361	0.721381	0.15778	0.47103	0.14259	0.637987	0.23596	0.348814	0.615049	0.543635	1.4373	1.5082	0.5611	1.0404	1.0406	1.8936	0.728929	0.5159
0.574436				0.582029		0.522594		0.823427	0.318609	0.265977
								0.997697	0.27895	0.66256

## Sheet: Figure 2A
Hippocampus								Paleocortex								Cerebellum								Olfactory bulb								Cerebral cortex
Total NEU				NEU1				Total NEU				NEU1				Total NEU				NEU1				Total NEU				NEU1				Total NEU				NEU1
WT	Hgsnat-Geo	HgsnatP304L		WT	Hgsnat-Geo	HgsnatP304L		WT	Hgsnat-Geo	HgsnatP304L		WT	Hgsnat-Geo	HgsnatP304L		WT	Hgsnat-Geo	HgsnatP304L		WT	Hgsnat-Geo	HgsnatP304L		WT	Hgsnat-Geo	HgsnatP304L		WT	Hgsnat-Geo	HgsnatP304L		WT	Hgsnat-Geo	HgsnatP304L		WT	Hgsnat-Geo	HgsnatP304L
2.1245	1.1557	1.0653		1.0256	0.1261	0.1776		1.8103	3.0871	0.9364		0.862	0.0363	0.5473		1.7453	1.1816	1.2233		0.537	0.0923	0.1908		1.6689	1.0617	0.8939		0.2932	0.5383	0.4985		2.08868	1.88641	1.37936		0.74595	1.06246	0.388553
1.9902	0.9245	0.8878		1.1721	0.0946	0.1381		1.9482	1.1743	0.8148		0.9138	0.5811	0.4986		1.4052	1.2832	1.3692		0.5907	0.2954	0.1347		1.1953	1.2262	0.9627		0.8457	0.4785	0.4813		2.33833	1.42142	2.10623		1.78563	2.19675	0.72715
2.3652	1.15789	1.74141		1.91087	0.912953	0.786445		1.34809	1.3306	1.29136		1.21328	0.593159	0.458223		1.4153	1.1833	0.7301		0.3409	0.1453	0.0973		1.5018	1.5239	1.7957		0.5646	0.384823	0.5196		2.62324	1.78038	1.4395		1.90906	0.98003	0.89708
2.97133	1.8612	1.4278		2.20098	0.626931	0.82662		4.45353	1.08276	1.11574		2.76588	0.380429	0.775342		1.436	1.2145	1.139		0.4649	0.1972	0.2628		1.7954	1.3084	1.901		0.6323	0.292466	0.5196		3.98508	2.07303	1.65278		3.00715	1.20964	0.84757
2.35214	1.12751	1.1742		1.7814	0.876949	1.1742		2.58481	1.2691	0.313793		1.48196	0.552875	0.413637		1.13336	0.962442	0.785877		0.846434	0.302482	0.241808		1.44742	1.63148	1.83962		0.833361	0.807973	0.810679		2.58788	1.78023	1.71563		2.03414	0.81725	0.73527
																1.28551	1.2699	0.786292		0.684807	0.365903	0.309361		1.40761	1.56488	2.55186		0.769379	0.616925	1.42076
																1.44797	1.11549	0.951746		0.732504	0.371831	0.389351		3.117	1.29986	2.25329		1.63546	0.753328	1.21501

## Sheet: Figure 2B
Heparan Sulfate (DiHS-OS)																				Heparan Sulfate (DiHS-NS)																				Dermatan Sulfate (DiHS-4S)
	WT						Hgsnat-Geo						HgsnatP304L								WT						Hgsnat-Geo						HgsnatP304L								WT						Hgsnat-Geo
OB	2.01702	2.98388	2.91365	3.21582	3.68212		40.54	24.3832	26.5176	33.4838	29.2772		48.8362	49.274	43.737	54.1124	42.5878	47.981		OB	0.86215	0.9845	1.04317	1.08163	1.14224		9.95823	4.99261	4.92089	7.05614	6.12856		9.37733	8.51982	7.02463	9.79955	6.56926	9.1646		OB	0.0382	0.1586	0.5714	0.2253	0.132		0.5127	0.0875	0.1986
Cerebellum	1.38975	1.84105	2.63015	2.16217	2.18039		19.9035	21.9395	13.3046	19.1495	21.302		23.2844	23.8477	31.9703	25.3027	25.045	32.9096		Cerebellum	0.56685	0.74771	1.00663	0.7541	0.80774		6.89539	6.49847	4.16413	6.4032	6.55249		5.93902	6.0819	7.05636	5.30329	5.00213	7.05131		Cerebellum	0.1388	0.5032	0.5673	0.2313	0.2907		0.228	0.3942	0.6675
Cortex	1.1531	2.59175	2.47149	1.90723	3.31538		21.4086	23.5808	23.7274	19.8995	27.5204		32.0346	32.119	45.8798	37.9583	39.0817	31.8543		Cortex	0.45829	1.02479	0.95782	0.6896	1.09315		6.76673	7.18861	6.63939	6.14043	7.47568		6.97032	5.73952	8.2533	7.0346	6.45709	6.5751		Cortex	0.0266	0.2574	0.1518	0.0981	0.1681		0.1152	0.4595	0.2305
Paleortex	2.65866	3.25658	2.33536	3.50757	2.63912		26.3346	26.0238	26.7564	38.8128	20.3338		40.477	34.7003	42.859	47.1403	47.0827	30.1893		Paleortex	1.05256	1.27154	0.88154	1.25647	0.85806		6.17217	6.548	6.0319	10.4996	4.5548		8.58939	6.59173	6.98837	10.2216	8.66149	5.39457		Paleortex	0.155	0.2811	0.1453	0.3244	0.1448		0.0822	0.0759	0.1139
Hippocampus	1.92856	2.23863	0.54524	0.55314	7.82677		26.8273	25.8594	31.2895	25.901	25.5504		41.5705	39.2238	32.1135	32.7573	39.1002	35.2661		Hippocampus	0.7674	0.88921	0.37672	0.2456	2.69799		6.27907	4.98962	7.6582	6.05605	5.93695		4.56395	7.14869	5.74482	4.93738	6.28463	5.24795		Hippocampus	0.1167	0.0761	0.0528	0.0246	0.7377		0.269	0.0998	0.2477
Rest of the brain	1.97695	2.09049	1.25491	2.58382	2.06823		20.9382	23.3797	16.2217	23.1977	24.0869		36.0254	25.1125	32.9888	31.3289	36.8876	30.7356		Rest of the brain	0.80171	0.82941	0.4333	0.99666	0.75365		6.04602	6.94643	4.21508	6.99589	7.84976		7.64648	5.74925	6.85195	6.16753	7.33926	6.56588		Rest of the brain	0.2154	0.2473	0.1032	0.1884	0.1828		0.1633	0.3199	0.0994
[truncated: 25 more columns]

## Sheet: Figure 3C
Hippocampus								Paleocortex								Cerebellum								Olfactory bulb								Cerebral cortex
HS				NEU1				HS				NEU1				HS				NEU1				HS				NEU1				HS				NEU1
WT	Hgsnat-Geo	HgsnatP304L		WT	Hgsnat-Geo	HgsnatP304L		WT	Hgsnat-Geo	HgsnatP304L		WT	Hgsnat-Geo	HgsnatP304L		WT	Hgsnat-Geo	HgsnatP304L		WT	Hgsnat-Geo	HgsnatP304L		WT	Hgsnat-Geo	HgsnatP304L		WT	Hgsnat-Geo	HgsnatP304L		WT	Hgsnat-Geo	HgsnatP304L		WT	Hgsnat-Geo	HgsnatP304L
2.643	7.752	8.641		3.643	2.974	0.975		3.762	3.094	4.999		6.065	2.795	3.834		2.673	5.987	9.765		6.806	4.683	3.691		15.597	11.772	23.178		17.869	8.253	7.652		0.213	1.481	1.4173		12.146	5.845	7.635
3.642	5.986	5.987		4.986	1.075	0.754		0.616	1.906	6.443		5.111	3.881	3.912		1.503	7.852	10.353		4.221	6.777	5.778		14.662	16.557	26.697		15.883	13.492	9.54		0.314	1.751	2.361		13.342	4.553	6.617
2.431	7.863	6.942		4.878	1.005	1.002		2.027	3.804	6.635		7.637	5.625	5.624		2.442	4.403	3.984		7.233	4.376	5.47		15.393	4.999	5.626		16.795	14.043	14.754		0.828	1.373	2.134		15.601	3.301	4.112
1.097	6.351	8.932		6.692	5.573	4.583		2.314	3.252	7.134		8.998	3.896	6.033		2.314	5.324	7.981		5.314	3.618	3.33		8.413	18.313	21.312		16.101	9.548	11.55		0.983	1.313	1.986		10.864	6.986	2.753
1.763	6.298	7.521		11.72	4.219	1.759		1.525	5.091	5.213		12.168	3.228	4.182		1.421	2.432	6.031		8.71	6.596	2.024		11.532	17.093	19.321		24.523	19.975	15.675		0.562	2.971	2.313		9.988	8.642	2.987
					5.415

[truncated: 38 more sheets: Figure 4A, Figure 4B, Figure 4E, Figure 5A, Figure 5B, Figure 5C, Figure 5D, Figure 5E, Figure 5F, Figure 5G, Figure 5H, Figure 5I, Figure 5J, Figure 5K, Figure 6A, Figure 6B, Figure 6C, Figure 6D, Figure 7A, Figure 7C …]
